# Supplementary material for: Evaluating a Tailored Quality Improvement Intervention to Improve Vaccination Coverage in Sydney Residential Aged Care Facilities
Source: Vaccines (Basel). 2026 Feb 12;14(2):171. doi: 10.3390/vaccines14020171 (PMC12944912; doi:10.3390/vaccines14020171)
Supplement: Supplementary file 1 [file vaccines-14-00171-s001.zip]

Archive with 4 entries (3 files):
- vaccines-4080568-supplementary -update/
- vaccines-4080568-supplementary -update/Consent template S1 online consent template.pdf
- vaccines-4080568-supplementary -update/Survey S3 RACF staff evaluation survey.pdf
- vaccines-4080568-supplementary -update/Tracker S2 vaccination tracker register template .xlsx
