# Supplementary material for: Evaluating a Tailored Quality Improvement Intervention to Improve Vaccination Coverage in Sydney Residential Aged Care Facilities
Source: Vaccines (Basel). 2026 Feb 12;14(2):171. doi: 10.3390/vaccines14020171 (PMC12944912; doi:10.3390/vaccines14020171)
Supplement: Supplementary file 1 [file vaccines-14-00171-s001.zip › vaccines-4080568-supplementary -update/Tracker S2 vaccination tracker register template .xlsx]

## Sheet: Cover
Name of RACF:
Date Tracker Completed	2025-01-07
Total Residents (DO NOT EDIT)	4
Resident	Total Count Up to Date	Uptake
COVID	0	0
Influenza	0	0
Pneumococcal	1	0.25
Zoster	1	0.25
RSV	#REF!	#REF!

## Sheet: Tracker
Person ID	First Name	Surname	Date of birth	Age (DO NOT EDIT)	Indigenous Status	COVID	Due for COVID (DO NOT EDIT)	Influenza	Due for Influenza (DO NOT EDIT)	Prevenar dose	Pneumovax 23 Dose 1	Pneumovax 23 Dose 2	Latest Dose Date (HIDDEN)	Next Dose Due (HIDDEN)	Due for Pneumococcal (DO NOT EDIT)	Shingrix Dose 1	Shingrix Dose 2	Latest Dose Date (HIDDEN)2	Next Due Date (HIDDEN)	Due for Zoster (DO NOT EDIT)	Refusal Comments
1	MICKEY	MOUSE	1938-06-30	87 years, 7 months	N	2024-11-05	OVERDUE	2023-04-23	OVERDUE	2023-02-01			2023-02-01	2024-02-01	UP TO DATE	2024-02-01		Eligible	SECOND DOSE DUE	SECOND DOSE OF SHINGRIX DUE between 01/04/2024 and 01/08/2024
2	MINNIE	MOUSE	1944-01-16	82 years, 0 months	N	2022-07-25	OVERDUE	2022-05-23	OVERDUE						OVERDUE FOR PREVENAR	2022-02-01	2023-02-01	Eligible	UP TO DATE	UP TO DATE
3	DONALD	DUCK	1932-09-30	93 years, 4 months	N	2022-06-02	OVERDUE	2024-04-27	OVERDUE						OVERDUE FOR PREVENAR			Eligible	OVERDUE FOR 2 DOSES	OVERDUE FOR 2 DOSES OF SHINGRIX
4	DAISY	DUCK	1962-06-25	63 years, 7 months	Y	2022-02-08	TOO YOUNG - REVIEW WITH GP	2024-04-20	OVERDUE	2023-02-01			2023-02-01	2024-02-01	FIRST DOSE OF PNEUMOVAX 23 DUE approximately 01/02/2024			Eligible	OVERDUE FOR 2 DOSES	OVERDUE FOR 2 DOSES OF SHINGRIX
5																		Eligible	OVERDUE FOR 2 DOSES
6																		Eligible	OVERDUE FOR 2 DOSES
7																		Eligible	OVERDUE FOR 2 DOSES
8																		Eligible	OVERDUE FOR 2 DOSES
9																		Eligible	OVERDUE FOR 2 DOSES
10																		Eligible	OVERDUE FOR 2 DOSES
11																		Eligible	OVERDUE FOR 2 DOSES
12																		Eligible	OVERDUE FOR 2 DOSES
13																		Eligible	OVERDUE FOR 2 DOSES
14																		Eligible	OVERDUE FOR 2 DOSES
15																		Eligible	OVERDUE FOR 2 DOSES
16																		Eligible	OVERDUE FOR 2 DOSES
17																		Eligible	OVERDUE FOR 2 DOSES
18																		Eligible	OVERDUE FOR 2 DOSES
19																		Eligible	OVERDUE FOR 2 DOSES
20																		Eligible	OVERDUE FOR 2 DOSES
21																		Eligible	OVERDUE FOR 2 DOSES
22																		Eligible	OVERDUE FOR 2 DOSES
23																		Eligible	OVERDUE FOR 2 DOSES
24																		Eligible	OVERDUE FOR 2 DOSES
25																		Eligible	OVERDUE FOR 2 DOSES
26																		Eligible	OVERDUE FOR 2 DOSES
27																		Eligible	OVERDUE FOR 2 DOSES
28																		Eligible	OVERDUE FOR 2 DOSES
29																		Eligible	OVERDUE FOR 2 DOSES
30																		Eligible	OVERDUE FOR 2 DOSES
31																		Eligible	OVERDUE FOR 2 DOSES
32																		Eligible	OVERDUE FOR 2 DOSES
33																		Eligible	OVERDUE FOR 2 DOSES
34																		Eligible	OVERDUE FOR 2 DOSES
35																		Eligible	OVERDUE FOR 2 DOSES
36																		Eligible	OVERDUE FOR 2 DOSES
37																		Eligible	OVERDUE FOR 2 DOSES
38																		Eligible	OVERDUE FOR 2 DOSES
39																		Eligible	OVERDUE FOR 2 DOSES
40																		Eligible	OVERDUE FOR 2 DOSES
41																		Eligible	OVERDUE FOR 2 DOSES
42																		Eligible	OVERDUE FOR 2 DOSES
43																		Eligible	OVERDUE FOR 2 DOSES
44																		Eligible	OVERDUE FOR 2 DOSES
45																		Eligible	OVERDUE FOR 2 DOSES
46																		Eligible	OVERDUE FOR 2 DOSES
47																		Eligible	OVERDUE FOR 2 DOSES
48																		Eligible	OVERDUE FOR 2 DOSES
49																		Eligible	OVERDUE FOR 2 DOSES
50																		Eligible	OVERDUE FOR 2 DOSES
51																		Eligible	OVERDUE FOR 2 DOSES
52																		Eligible	OVERDUE FOR 2 DOSES
53																		Eligible	OVERDUE FOR 2 DOSES
54																		Eligible	OVERDUE FOR 2 DOSES
55																		Eligible	OVERDUE FOR 2 DOSES
56																		Eligible	OVERDUE FOR 2 DOSES
																		Eligible	OVERDUE FOR 2 DOSES
																		Eligible	OVERDUE FOR 2 DOSES
																		Eligible	OVERDUE FOR 2 DOSES
																		Eligible	OVERDUE FOR 2 DOSES
																		Eligible	OVERDUE FOR 2 DOSES
																		Eligible	OVERDUE FOR 2 DOSES
																		Eligible	OVERDUE FOR 2 DOSES
																		Eligible	OVERDUE FOR 2 DOSES
																		Eligible	OVERDUE FOR 2 DOSES
																		Eligible	OVERDUE FOR 2 DOSES
																		Eligible	OVERDUE FOR 2 DOSES
																		Eligible	OVERDUE FOR 2 DOSES
																		Eligible	OVERDUE FOR 2 DOSES
																		Eligible	OVERDUE FOR 2 DOSES
																		Eligible	OVERDUE FOR 2 DOSES
																		Eligible	OVERDUE FOR 2 DOSES
																		Eligible	OVERDUE FOR 2 DOSES
																		Eligible	OVERDUE FOR 2 DOSES
																		Eligible	OVERDUE FOR 2 DOSES
																		Eligible	OVERDUE FOR 2 DOSES
																		Eligible	OVERDUE FOR 2 DOSES
																		Eligible	OVERDUE FOR 2 DOSES
																		Eligible	OVERDUE FOR 2 DOSES
																		Eligible	OVERDUE FOR 2 DOSES
																		Eligible	OVERDUE FOR 2 DOSES
																		Eligible	OVERDUE FOR 2 DOSES
																		Eligible	OVERDUE FOR 2 DOSES
																		Eligible	OVERDUE FOR 2 DOSES
																		Eligible	OVERDUE FOR 2 DOSES
																		Eligible	OVERDUE FOR 2 DOSES
																		Eligible	OVERDUE FOR 2 DOSES
																		Eligible	OVERDUE FOR 2 DOSES
																		Eligible	OVERDUE FOR 2 DOSES
																		Eligible	OVERDUE FOR 2 DOSES
																		Eligible	OVERDUE FOR 2 DOSES
																		Eligible	OVERDUE FOR 2 DOSES
																		Eligible	OVERDUE FOR 2 DOSES
																		Eligible	OVERDUE FOR 2 DOSES
																		Eligible	OVERDUE FOR 2 DOSES
																		Eligible	OVERDUE FOR 2 DOSES
																		Eligible	OVERDUE FOR 2 DOSES
																		Eligible	OVERDUE FOR 2 DOSES
																		Eligible	OVERDUE FOR 2 DOSES
																		Eligible	OVERDUE FOR 2 DOSES
																		Eligible	OVERDUE FOR 2 DOSES
																		Eligible	OVERDUE FOR 2 DOSES
																		Eligible	OVERDUE FOR 2 DOSES
																		Eligible	OVERDUE FOR 2 DOSES
																		Eligible	OVERDUE FOR 2 DOSES
																		Eligible	OVERDUE FOR 2 DOSES
																		Eligible	OVERDUE FOR 2 DOSES
																		Eligible	OVERDUE FOR 2 DOSES
																		Eligible	OVERDUE FOR 2 DOSES
																		Eligible	OVERDUE FOR 2 DOSES
																		Eligible	OVERDUE FOR 2 DOSES
																		Eligible	OVERDUE FOR 2 DOSES
																		Eligible	OVERDUE FOR 2 DOSES
																		Eligible	OVERDUE FOR 2 DOSES
																		Eligible	OVERDUE FOR 2 DOSES
																		Eligible	OVERDUE FOR 2 DOSES
																		Eligible	OVERDUE FOR 2 DOSES
																		Eligible	OVERDUE FOR 2 DOSES
																		Eligible	OVERDUE FOR 2 DOSES
																		Eligible	OVERDUE FOR 2 DOSES
																		Eligible	OVERDUE FOR 2 DOSES
																		Eligible	OVERDUE FOR 2 DOSES
																		Eligible	OVERDUE FOR 2 DOSES
																		Eligible	OVERDUE FOR 2 DOSES
																		Eligible	OVERDUE FOR 2 DOSES
																		Eligible	OVERDUE FOR 2 DOSES
																		Eligible	OVERDUE FOR 2 DOSES
																		Eligible	OVERDUE FOR 2 DOSES
																		Eligible	OVERDUE FOR 2 DOSES
																		Eligible	OVERDUE FOR 2 DOSES
																		Eligible	OVERDUE FOR 2 DOSES
																		Eligible	OVERDUE FOR 2 DOSES
																		Eligible	OVERDUE FOR 2 DOSES
																		Eligible	OVERDUE FOR 2 DOSES
																		Eligible	OVERDUE FOR 2 DOSES
																		Eligible	OVERDUE FOR 2 DOSES
																		Eligible	OVERDUE FOR 2 DOSES
																		Eligible	OVERDUE FOR 2 DOSES
																		Eligible	OVERDUE FOR 2 DOSES
																		Eligible	OVERDUE FOR 2 DOSES
																		Eligible	OVERDUE FOR 2 DOSES
																		Eligible	OVERDUE FOR 2 DOSES
																		Eligible	OVERDUE FOR 2 DOSES
																		Eligible	OVERDUE FOR 2 DOSES
																		Eligible	OVERDUE FOR 2 DOSES
																		Eligible	OVERDUE FOR 2 DOSES
																		Eligible	OVERDUE FOR 2 DOSES
																		Eligible	OVERDUE FOR 2 DOSES
																		Eligible	OVERDUE FOR 2 DOSES
																		Eligible	OVERDUE FOR 2 DOSES
																		Eligible	OVERDUE FOR 2 DOSES
																		Eligible	OVERDUE FOR 2 DOSES
																		Eligible	OVERDUE FOR 2 DOSES
																		Eligible	OVERDUE FOR 2 DOSES
																		Eligible	OVERDUE FOR 2 DOSES
																		Eligible	OVERDUE FOR 2 DOSES
																		Eligible	OVERDUE FOR 2 DOSES
																		Eligible	OVERDUE FOR 2 DOSES
																		Eligible	OVERDUE FOR 2 DOSES
																		Eligible	OVERDUE FOR 2 DOSES
																		Eligible	OVERDUE FOR 2 DOSES
																		Eligible	OVERDUE FOR 2 DOSES
																		Eligible	OVERDUE FOR 2 DOSES
																		Eligible	OVERDUE FOR 2 DOSES
																		Eligible	OVERDUE FOR 2 DOSES
																		Eligible	OVERDUE FOR 2 DOSES
																		Eligible	OVERDUE FOR 2 DOSES
																		Eligible	OVERDUE FOR 2 DOSES
																		Eligible	OVERDUE FOR 2 DOSES
																		Eligible	OVERDUE FOR 2 DOSES
																		Eligible	OVERDUE FOR 2 DOSES
																		Eligible	OVERDUE FOR 2 DOSES
																		Eligible	OVERDUE FOR 2 DOSES
																		Eligible	OVERDUE FOR 2 DOSES
																		Eligible	OVERDUE FOR 2 DOSES
																		Eligible	OVERDUE FOR 2 DOSES
																		Eligible	OVERDUE FOR 2 DOSES
																		Eligible	OVERDUE FOR 2 DOSES
																		Eligible	OVERDUE FOR 2 DOSES
																		Eligible	OVERDUE FOR 2 DOSES
																		Eligible	OVERDUE FOR 2 DOSES
																		Eligible	OVERDUE FOR 2 DOSES
																		Eligible	OVERDUE FOR 2 DOSES
																		Eligible	OVERDUE FOR 2 DOSES
																		Eligible	OVERDUE FOR 2 DOSES
																		Eligible	OVERDUE FOR 2 DOSES
																		Eligible	OVERDUE FOR 2 DOSES
																		Eligible	OVERDUE FOR 2 DOSES
																		Eligible	OVERDUE FOR 2 DOSES
																		Eligible	OVERDUE FOR 2 DOSES
																		Eligible	OVERDUE FOR 2 DOSES
																		Eligible	OVERDUE FOR 2 DOSES
																		Eligible	OVERDUE FOR 2 DOSES
																		Eligible	OVERDUE FOR 2 DOSES
																		Eligible	OVERDUE FOR 2 DOSES
																		Eligible	OVERDUE FOR 2 DOSES
																		Eligible	OVERDUE FOR 2 DOSES
																		Eligible	OVERDUE FOR 2 DOSES
																		Eligible	OVERDUE FOR 2 DOSES
																		Eligible	OVERDUE FOR 2 DOSES
																		Eligible	OVERDUE FOR 2 DOSES
																		Eligible	OVERDUE FOR 2 DOSES
																		Eligible	OVERDUE FOR 2 DOSES
																		Eligible	OVERDUE FOR 2 DOSES
																		Eligible	OVERDUE FOR 2 DOSES
																		Eligible	OVERDUE FOR 2 DOSES
																		Eligible	OVERDUE FOR 2 DOSES
																		Eligible	OVERDUE FOR 2 DOSES
																		Eligible	OVERDUE FOR 2 DOSES
																		Eligible	OVERDUE FOR 2 DOSES
																		Eligible	OVERDUE FOR 2 DOSES
																		Eligible	OVERDUE FOR 2 DOSES
																		Eligible	OVERDUE FOR 2 DOSES
																		Eligible	OVERDUE FOR 2 DOSES
																		Eligible	OVERDUE FOR 2 DOSES
																		Eligible	OVERDUE FOR 2 DOSES
																		Eligible	OVERDUE FOR 2 DOSES
																		Eligible	OVERDUE FOR 2 DOSES
																		Eligible	OVERDUE FOR 2 DOSES
																		Eligible	OVERDUE FOR 2 DOSES
																		Eligible	OVERDUE FOR 2 DOSES
																		Eligible	OVERDUE FOR 2 DOSES
																		Eligible	OVERDUE FOR 2 DOSES
																		Eligible	OVERDUE FOR 2 DOSES
																		Eligible	OVERDUE FOR 2 DOSES
																		Eligible	OVERDUE FOR 2 DOSES
																		Eligible	OVERDUE FOR 2 DOSES
																		Eligible	OVERDUE FOR 2 DOSES
																		Eligible	OVERDUE FOR 2 DOSES
																		Eligible	OVERDUE FOR 2 DOSES
																		Eligible	OVERDUE FOR 2 DOSES
																		Eligible	OVERDUE FOR 2 DOSES
																		Eligible	OVERDUE FOR 2 DOSES
																		Eligible	OVERDUE FOR 2 DOSES
																		Eligible	OVERDUE FOR 2 DOSES
																		Eligible	OVERDUE FOR 2 DOSES
																		Eligible	OVERDUE FOR 2 DOSES
																		Eligible	OVERDUE FOR 2 DOSES
																		Eligible	OVERDUE FOR 2 DOSES
																		Eligible	OVERDUE FOR 2 DOSES
																		Eligible	OVERDUE FOR 2 DOSES
																		Eligible	OVERDUE FOR 2 DOSES
																		Eligible	OVERDUE FOR 2 DOSES
																		Eligible	OVERDUE FOR 2 DOSES
																		Eligible	OVERDUE FOR 2 DOSES
																		Eligible	OVERDUE FOR 2 DOSES
																		Eligible	OVERDUE FOR 2 DOSES
																		Eligible	OVERDUE FOR 2 DOSES
																		Eligible	OVERDUE FOR 2 DOSES
																		Eligible	OVERDUE FOR 2 DOSES
																		Eligible	OVERDUE FOR 2 DOSES
																		Eligible	OVERDUE FOR 2 DOSES
																		Eligible	OVERDUE FOR 2 DOSES
																		Eligible	OVERDUE FOR 2 DOSES
																		Eligible	OVERDUE FOR 2 DOSES
																		Eligible	OVERDUE FOR 2 DOSES
																		Eligible	OVERDUE FOR 2 DOSES
																		Eligible	OVERDUE FOR 2 DOSES
																		Eligible	OVERDUE FOR 2 DOSES
																		Eligible	OVERDUE FOR 2 DOSES
																		Eligible	OVERDUE FOR 2 DOSES
																		Eligible	OVERDUE FOR 2 DOSES
																		Eligible	OVERDUE FOR 2 DOSES
																		Eligible	OVERDUE FOR 2 DOSES
																		Eligible	OVERDUE FOR 2 DOSES
																		Eligible	OVERDUE FOR 2 DOSES
																		Eligible	OVERDUE FOR 2 DOSES
																		Eligible	OVERDUE FOR 2 DOSES
																		Eligible	OVERDUE FOR 2 DOSES
																		Eligible	OVERDUE FOR 2 DOSES
																		Eligible	OVERDUE FOR 2 DOSES
																		Eligible	OVERDUE FOR 2 DOSES
																		Eligible	OVERDUE FOR 2 DOSES
																		Eligible	OVERDUE FOR 2 DOSES
																		Eligible	OVERDUE FOR 2 DOSES
																		Eligible	OVERDUE FOR 2 DOSES
																		Eligible	OVERDUE FOR 2 DOSES
																		Eligible	OVERDUE FOR 2 DOSES
																		Eligible	OVERDUE FOR 2 DOSES
																		Eligible	OVERDUE FOR 2 DOSES
																		Eligible	OVERDUE FOR 2 DOSES
																		Eligible	OVERDUE FOR 2 DOSES
																		Eligible	OVERDUE FOR 2 DOSES
																		Eligible	OVERDUE FOR 2 DOSES
																		Eligible	OVERDUE FOR 2 DOSES
																		Eligible	OVERDUE FOR 2 DOSES
																		Eligible	OVERDUE FOR 2 DOSES
																		Eligible	OVERDUE FOR 2 DOSES
																		Eligible	OVERDUE FOR 2 DOSES
																		Eligible	OVERDUE FOR 2 DOSES
																		Eligible	OVERDUE FOR 2 DOSES
																		Eligible	OVERDUE FOR 2 DOSES
																		Eligible	OVERDUE FOR 2 DOSES
																		Eligible	OVERDUE FOR 2 DOSES
																		Eligible	OVERDUE FOR 2 DOSES
																		Eligible	OVERDUE FOR 2 DOSES
																		Eligible	OVERDUE FOR 2 DOSES
																		Eligible	OVERDUE FOR 2 DOSES
																		Eligible	OVERDUE FOR 2 DOSES
																		Eligible	OVERDUE FOR 2 DOSES
																		Eligible	OVERDUE FOR 2 DOSES
																		Eligible	OVERDUE FOR 2 DOSES
																		Eligible	OVERDUE FOR 2 DOSES
																		Eligible	OVERDUE FOR 2 DOSES
																		Eligible	OVERDUE FOR 2 DOSES
																		Eligible	OVERDUE FOR 2 DOSES
																		Eligible	OVERDUE FOR 2 DOSES
																		Eligible	OVERDUE FOR 2 DOSES
																		Eligible	OVERDUE FOR 2 DOSES
																		Eligible	OVERDUE FOR 2 DOSES
																		Eligible	OVERDUE FOR 2 DOSES
																		Eligible	OVERDUE FOR 2 DOSES
																		Eligible	OVERDUE FOR 2 DOSES
																		Eligible	OVERDUE FOR 2 DOSES
																		Eligible	OVERDUE FOR 2 DOSES
																		Eligible	OVERDUE FOR 2 DOSES
																		Eligible	OVERDUE FOR 2 DOSES
																		Eligible	OVERDUE FOR 2 DOSES
																		Eligible	OVERDUE FOR 2 DOSES
																		Eligible	OVERDUE FOR 2 DOSES
																		Eligible	OVERDUE FOR 2 DOSES
																		Eligible	OVERDUE FOR 2 DOSES
																		Eligible	OVERDUE FOR 2 DOSES
																		Eligible	OVERDUE FOR 2 DOSES
																		Eligible	OVERDUE FOR 2 DOSES
																		Eligible	OVERDUE FOR 2 DOSES
																		Eligible	OVERDUE FOR 2 DOSES
																		Eligible	OVERDUE FOR 2 DOSES
																		Eligible	OVERDUE FOR 2 DOSES
																		Eligible	OVERDUE FOR 2 DOSES
																		Eligible	OVERDUE FOR 2 DOSES
																		Eligible	OVERDUE FOR 2 DOSES
																		Eligible	OVERDUE FOR 2 DOSES
																		Eligible	OVERDUE FOR 2 DOSES
																		Eligible	OVERDUE FOR 2 DOSES
																		Eligible	OVERDUE FOR 2 DOSES
																		Eligible	OVERDUE FOR 2 DOSES
																		Eligible	OVERDUE FOR 2 DOSES
																		Eligible	OVERDUE FOR 2 DOSES
																		Eligible	OVERDUE FOR 2 DOSES
																		Eligible	OVERDUE FOR 2 DOSES
																		Eligible	OVERDUE FOR 2 DOSES
																		Eligible	OVERDUE FOR 2 DOSES
																		Eligible	OVERDUE FOR 2 DOSES
																		Eligible	OVERDUE FOR 2 DOSES
																		Eligible	OVERDUE FOR 2 DOSES
																		Eligible	OVERDUE FOR 2 DOSES
																		Eligible	OVERDUE FOR 2 DOSES
																		Eligible	OVERDUE FOR 2 DOSES
																		Eligible	OVERDUE FOR 2 DOSES
																		Eligible	OVERDUE FOR 2 DOSES
																		Eligible	OVERDUE FOR 2 DOSES
																		Eligible	OVERDUE FOR 2 DOSES
																		Eligible	OVERDUE FOR 2 DOSES
																		Eligible	OVERDUE FOR 2 DOSES
																		Eligible	OVERDUE FOR 2 DOSES
																		Eligible	OVERDUE FOR 2 DOSES
																		Eligible	OVERDUE FOR 2 DOSES
																		Eligible	OVERDUE FOR 2 DOSES
																		Eligible	OVERDUE FOR 2 DOSES
																		Eligible	OVERDUE FOR 2 DOSES
																		Eligible	OVERDUE FOR 2 DOSES
																		Eligible	OVERDUE FOR 2 DOSES
																		Eligible	OVERDUE FOR 2 DOSES
																		Eligible	OVERDUE FOR 2 DOSES
																		Eligible	OVERDUE FOR 2 DOSES
																		Eligible	OVERDUE FOR 2 DOSES
																		Eligible	OVERDUE FOR 2 DOSES
																		Eligible	OVERDUE FOR 2 DOSES
																		Eligible	OVERDUE FOR 2 DOSES
																		Eligible	OVERDUE FOR 2 DOSES
																		Eligible	OVERDUE FOR 2 DOSES
																		Eligible	OVERDUE FOR 2 DOSES
																		Eligible	OVERDUE FOR 2 DOSES
																		Eligible	OVERDUE FOR 2 DOSES
																		Eligible	OVERDUE FOR 2 DOSES
																		Eligible	OVERDUE FOR 2 DOSES
																		Eligible	OVERDUE FOR 2 DOSES
																		Eligible	OVERDUE FOR 2 DOSES
																		Eligible	OVERDUE FOR 2 DOSES
																		Eligible	OVERDUE FOR 2 DOSES
																		Eligible	OVERDUE FOR 2 DOSES
																		Eligible	OVERDUE FOR 2 DOSES
																		Eligible	OVERDUE FOR 2 DOSES
																		Eligible	OVERDUE FOR 2 DOSES
																		Eligible	OVERDUE FOR 2 DOSES
																		Eligible	OVERDUE FOR 2 DOSES
																		Eligible	OVERDUE FOR 2 DOSES
																		Eligible	OVERDUE FOR 2 DOSES
																		Eligible	OVERDUE FOR 2 DOSES
																		Eligible	OVERDUE FOR 2 DOSES
																		Eligible	OVERDUE FOR 2 DOSES
																		Eligible	OVERDUE FOR 2 DOSES
																		Eligible	OVERDUE FOR 2 DOSES
																		Eligible	OVERDUE FOR 2 DOSES
																		Eligible	OVERDUE FOR 2 DOSES
																		Eligible	OVERDUE FOR 2 DOSES
																		Eligible	OVERDUE FOR 2 DOSES
																		Eligible	OVERDUE FOR 2 DOSES
																		Eligible	OVERDUE FOR 2 DOSES
																		Eligible	OVERDUE FOR 2 DOSES
																		Eligible	OVERDUE FOR 2 DOSES
																		Eligible	OVERDUE FOR 2 DOSES
																		Eligible	OVERDUE FOR 2 DOSES
																		Eligible	OVERDUE FOR 2 DOSES
																		Eligible	OVERDUE FOR 2 DOSES
																		Eligible	OVERDUE FOR 2 DOSES
																		Eligible	OVERDUE FOR 2 DOSES
																		Eligible	OVERDUE FOR 2 DOSES
																		Eligible	OVERDUE FOR 2 DOSES
																		Eligible	OVERDUE FOR 2 DOSES
																		Eligible	OVERDUE FOR 2 DOSES
																		Eligible	OVERDUE FOR 2 DOSES
																		Eligible	OVERDUE FOR 2 DOSES
																		Eligible	OVERDUE FOR 2 DOSES
																		Eligible	OVERDUE FOR 2 DOSES
																		Eligible	OVERDUE FOR 2 DOSES
																		Eligible	OVERDUE FOR 2 DOSES
																		Eligible	OVERDUE FOR 2 DOSES
																		Eligible	OVERDUE FOR 2 DOSES
																		Eligible	OVERDUE FOR 2 DOSES
																		Eligible	OVERDUE FOR 2 DOSES
																		Eligible	OVERDUE FOR 2 DOSES
																		Eligible	OVERDUE FOR 2 DOSES
																		Eligible	OVERDUE FOR 2 DOSES
																		Eligible	OVERDUE FOR 2 DOSES
																		Eligible	OVERDUE FOR 2 DOSES
																		Eligible	OVERDUE FOR 2 DOSES
																		Eligible	OVERDUE FOR 2 DOSES
																		Eligible	OVERDUE FOR 2 DOSES
																		Eligible	OVERDUE FOR 2 DOSES
																		Eligible	OVERDUE FOR 2 DOSES
																		Eligible	OVERDUE FOR 2 DOSES
																		Eligible	OVERDUE FOR 2 DOSES
																		Eligible	OVERDUE FOR 2 DOSES
																		Eligible	OVERDUE FOR 2 DOSES
																		Eligible	OVERDUE FOR 2 DOSES
																		Eligible	OVERDUE FOR 2 DOSES
																		Eligible	OVERDUE FOR 2 DOSES
																		Eligible	OVERDUE FOR 2 DOSES
																		Eligible	OVERDUE FOR 2 DOSES
																		Eligible	OVERDUE FOR 2 DOSES
																		Eligible	OVERDUE FOR 2 DOSES
																		Eligible	OVERDUE FOR 2 DOSES
																		Eligible	OVERDUE FOR 2 DOSES
																		Eligible	OVERDUE FOR 2 DOSES
																		Eligible	OVERDUE FOR 2 DOSES
																		Eligible	OVERDUE FOR 2 DOSES
																		Eligible	OVERDUE FOR 2 DOSES
																		Eligible	OVERDUE FOR 2 DOSES
																		Eligible	OVERDUE FOR 2 DOSES
																		Eligible	OVERDUE FOR 2 DOSES
																		Eligible	OVERDUE FOR 2 DOSES
																		Eligible	OVERDUE FOR 2 DOSES
																		Eligible	OVERDUE FOR 2 DOSES
																		Eligible	OVERDUE FOR 2 DOSES
																		Eligible	OVERDUE FOR 2 DOSES
																		Eligible	OVERDUE FOR 2 DOSES
																		Eligible	OVERDUE FOR 2 DOSES
																		Eligible	OVERDUE FOR 2 DOSES
																		Eligible	OVERDUE FOR 2 DOSES
																		Eligible	OVERDUE FOR 2 DOSES
																		Eligible	OVERDUE FOR 2 DOSES
																		Eligible	OVERDUE FOR 2 DOSES
																		Eligible	OVERDUE FOR 2 DOSES
																		Eligible	OVERDUE FOR 2 DOSES
																		Eligible	OVERDUE FOR 2 DOSES
																		Eligible	OVERDUE FOR 2 DOSES
																		Eligible	OVERDUE FOR 2 DOSES
																		Eligible	OVERDUE FOR 2 DOSES
																		Eligible	OVERDUE FOR 2 DOSES
																		Eligible	OVERDUE FOR 2 DOSES
																		Eligible	OVERDUE FOR 2 DOSES
																		Eligible	OVERDUE FOR 2 DOSES
																		Eligible	OVERDUE FOR 2 DOSES
																		Eligible	OVERDUE FOR 2 DOSES
																		Eligible	OVERDUE FOR 2 DOSES
																		Eligible	OVERDUE FOR 2 DOSES
																		Eligible	OVERDUE FOR 2 DOSES
																		Eligible	OVERDUE FOR 2 DOSES
																		Eligible	OVERDUE FOR 2 DOSES
																		Eligible	OVERDUE FOR 2 DOSES
																		Eligible	OVERDUE FOR 2 DOSES
																		Eligible	OVERDUE FOR 2 DOSES
																		Eligible	OVERDUE FOR 2 DOSES
																		Eligible	OVERDUE FOR 2 DOSES
																		Eligible	OVERDUE FOR 2 DOSES
																		Eligible	OVERDUE FOR 2 DOSES
																		Eligible	OVERDUE FOR 2 DOSES
																		Eligible	OVERDUE FOR 2 DOSES
																		Eligible	OVERDUE FOR 2 DOSES
																		Eligible	OVERDUE FOR 2 DOSES
																		Eligible	OVERDUE FOR 2 DOSES
																		Eligible	OVERDUE FOR 2 DOSES
																		Eligible	OVERDUE FOR 2 DOSES
																		Eligible	OVERDUE FOR 2 DOSES
																		Eligible	OVERDUE FOR 2 DOSES
																		Eligible	OVERDUE FOR 2 DOSES
																		Eligible	OVERDUE FOR 2 DOSES
																		Eligible	OVERDUE FOR 2 DOSES
																		Eligible	OVERDUE FOR 2 DOSES
																		Eligible	OVERDUE FOR 2 DOSES
																		Eligible	OVERDUE FOR 2 DOSES
																		Eligible	OVERDUE FOR 2 DOSES
																		Eligible	OVERDUE FOR 2 DOSES
																		Eligible	OVERDUE FOR 2 DOSES
																		Eligible	OVERDUE FOR 2 DOSES
																		Eligible	OVERDUE FOR 2 DOSES
																		Eligible	OVERDUE FOR 2 DOSES
																		Eligible	OVERDUE FOR 2 DOSES
																		Eligible	OVERDUE FOR 2 DOSES
																		Eligible	OVERDUE FOR 2 DOSES
																		Eligible	OVERDUE FOR 2 DOSES
																		Eligible	OVERDUE FOR 2 DOSES
																		Eligible	OVERDUE FOR 2 DOSES
																		Eligible	OVERDUE FOR 2 DOSES
																		Eligible	OVERDUE FOR 2 DOSES
																		Eligible	OVERDUE FOR 2 DOSES
																		Eligible	OVERDUE FOR 2 DOSES
																		Eligible	OVERDUE FOR 2 DOSES
																		Eligible	OVERDUE FOR 2 DOSES
																		Eligible	OVERDUE FOR 2 DOSES
																		Eligible	OVERDUE FOR 2 DOSES
																		Eligible	OVERDUE FOR 2 DOSES
																		Eligible	OVERDUE FOR 2 DOSES
																		Eligible	OVERDUE FOR 2 DOSES
																		Eligible	OVERDUE FOR 2 DOSES
																		Eligible	OVERDUE FOR 2 DOSES
																		Eligible	OVERDUE FOR 2 DOSES
																		Eligible	OVERDUE FOR 2 DOSES
																		Eligible	OVERDUE FOR 2 DOSES
																		Eligible	OVERDUE FOR 2 DOSES
																		Eligible	OVERDUE FOR 2 DOSES
																		Eligible	OVERDUE FOR 2 DOSES
																		Eligible	OVERDUE FOR 2 DOSES
																		Eligible	OVERDUE FOR 2 DOSES
																		Eligible	OVERDUE FOR 2 DOSES
																		Eligible	OVERDUE FOR 2 DOSES
																		Eligible	OVERDUE FOR 2 DOSES
																		Eligible	OVERDUE FOR 2 DOSES
																		Eligible	OVERDUE FOR 2 DOSES
																		Eligible	OVERDUE FOR 2 DOSES
																		Eligible	OVERDUE FOR 2 DOSES
																		Eligible	OVERDUE FOR 2 DOSES
																		Eligible	OVERDUE FOR 2 DOSES
																		Eligible	OVERDUE FOR 2 DOSES
																		Eligible	OVERDUE FOR 2 DOSES
																		Eligible	OVERDUE FOR 2 DOSES
																		Eligible	OVERDUE FOR 2 DOSES
																		Eligible	OVERDUE FOR 2 DOSES
																		Eligible	OVERDUE FOR 2 DOSES
																		Eligible	OVERDUE FOR 2 DOSES
																		Eligible	OVERDUE FOR 2 DOSES
																		Eligible	OVERDUE FOR 2 DOSES
																		Eligible	OVERDUE FOR 2 DOSES
																		Eligible	OVERDUE FOR 2 DOSES
																		Eligible	OVERDUE FOR 2 DOSES
																		Eligible	OVERDUE FOR 2 DOSES
																		Eligible	OVERDUE FOR 2 DOSES
																		Eligible	OVERDUE FOR 2 DOSES
																		Eligible	OVERDUE FOR 2 DOSES
																		Eligible	OVERDUE FOR 2 DOSES
																		Eligible	OVERDUE FOR 2 DOSES
																		Eligible	OVERDUE FOR 2 DOSES
																		Eligible	OVERDUE FOR 2 DOSES
																		Eligible	OVERDUE FOR 2 DOSES
																		Eligible	OVERDUE FOR 2 DOSES
																		Eligible	OVERDUE FOR 2 DOSES
																		Eligible	OVERDUE FOR 2 DOSES
																		Eligible	OVERDUE FOR 2 DOSES
																		Eligible	OVERDUE FOR 2 DOSES
																		Eligible	OVERDUE FOR 2 DOSES
																		Eligible	OVERDUE FOR 2 DOSES
																		Eligible	OVERDUE FOR 2 DOSES
																		Eligible	OVERDUE FOR 2 DOSES
																		Eligible	OVERDUE FOR 2 DOSES
																		Eligible	OVERDUE FOR 2 DOSES
																		Eligible	OVERDUE FOR 2 DOSES
																		Eligible	OVERDUE FOR 2 DOSES
																		Eligible	OVERDUE FOR 2 DOSES
																		Eligible	OVERDUE FOR 2 DOSES
																		Eligible	OVERDUE FOR 2 DOSES
																		Eligible	OVERDUE FOR 2 DOSES
																		Eligible	OVERDUE FOR 2 DOSES
																		Eligible	OVERDUE FOR 2 DOSES
																		Eligible	OVERDUE FOR 2 DOSES
																		Eligible	OVERDUE FOR 2 DOSES
																		Eligible	OVERDUE FOR 2 DOSES
																		Eligible	OVERDUE FOR 2 DOSES
																		Eligible	OVERDUE FOR 2 DOSES
																		Eligible	OVERDUE FOR 2 DOSES
																		Eligible	OVERDUE FOR 2 DOSES
																		Eligible	OVERDUE FOR 2 DOSES
																		Eligible	OVERDUE FOR 2 DOSES
																		Eligible	OVERDUE FOR 2 DOSES
																		Eligible	OVERDUE FOR 2 DOSES
																		Eligible	OVERDUE FOR 2 DOSES
																		Eligible	OVERDUE FOR 2 DOSES
																		Eligible	OVERDUE FOR 2 DOSES
																		Eligible	OVERDUE FOR 2 DOSES
																		Eligible	OVERDUE FOR 2 DOSES
																		Eligible	OVERDUE FOR 2 DOSES
																		Eligible	OVERDUE FOR 2 DOSES
																		Eligible	OVERDUE FOR 2 DOSES
																		Eligible	OVERDUE FOR 2 DOSES
																		Eligible	OVERDUE FOR 2 DOSES
																		Eligible	OVERDUE FOR 2 DOSES
																		Eligible	OVERDUE FOR 2 DOSES
																		Eligible	OVERDUE FOR 2 DOSES
																		Eligible	OVERDUE FOR 2 DOSES
																		Eligible	OVERDUE FOR 2 DOSES
																		Eligible	OVERDUE FOR 2 DOSES
																		Eligible	OVERDUE FOR 2 DOSES
																		Eligible	OVERDUE FOR 2 DOSES
																		Eligible	OVERDUE FOR 2 DOSES
																		Eligible	OVERDUE FOR 2 DOSES
																		Eligible	OVERDUE FOR 2 DOSES
																		Eligible	OVERDUE FOR 2 DOSES
																		Eligible	OVERDUE FOR 2 DOSES
																		Eligible	OVERDUE FOR 2 DOSES
																		Eligible	OVERDUE FOR 2 DOSES
																		Eligible	OVERDUE FOR 2 DOSES
																		Eligible	OVERDUE FOR 2 DOSES
																		Eligible	OVERDUE FOR 2 DOSES
																		Eligible	OVERDUE FOR 2 DOSES
																		Eligible	OVERDUE FOR 2 DOSES
																		Eligible	OVERDUE FOR 2 DOSES
																		Eligible	OVERDUE FOR 2 DOSES
																		Eligible	OVERDUE FOR 2 DOSES
																		Eligible	OVERDUE FOR 2 DOSES
																		Eligible	OVERDUE FOR 2 DOSES
																		Eligible	OVERDUE FOR 2 DOSES
																		Eligible	OVERDUE FOR 2 DOSES
																		Eligible	OVERDUE FOR 2 DOSES
																		Eligible	OVERDUE FOR 2 DOSES
																		Eligible	OVERDUE FOR 2 DOSES
																		Eligible	OVERDUE FOR 2 DOSES
																		Eligible	OVERDUE FOR 2 DOSES
																		Eligible	OVERDUE FOR 2 DOSES
																		Eligible	OVERDUE FOR 2 DOSES
																		Eligible	OVERDUE FOR 2 DOSES
																		Eligible	OVERDUE FOR 2 DOSES
																		Eligible	OVERDUE FOR 2 DOSES
																		Eligible	OVERDUE FOR 2 DOSES
																		Eligible	OVERDUE FOR 2 DOSES
																		Eligible	OVERDUE FOR 2 DOSES
																		Eligible	OVERDUE FOR 2 DOSES
																		Eligible	OVERDUE FOR 2 DOSES
																		Eligible	OVERDUE FOR 2 DOSES
																		Eligible	OVERDUE FOR 2 DOSES
																		Eligible	OVERDUE FOR 2 DOSES
																		Eligible	OVERDUE FOR 2 DOSES
																		Eligible	OVERDUE FOR 2 DOSES
																		Eligible	OVERDUE FOR 2 DOSES
																		Eligible	OVERDUE FOR 2 DOSES
																		Eligible	OVERDUE FOR 2 DOSES
																		Eligible	OVERDUE FOR 2 DOSES
																		Eligible	OVERDUE FOR 2 DOSES
																		Eligible	OVERDUE FOR 2 DOSES
																		Eligible	OVERDUE FOR 2 DOSES
																		Eligible	OVERDUE FOR 2 DOSES
																		Eligible	OVERDUE FOR 2 DOSES
																		Eligible	OVERDUE FOR 2 DOSES
																		Eligible	OVERDUE FOR 2 DOSES
																		Eligible	OVERDUE FOR 2 DOSES
																		Eligible	OVERDUE FOR 2 DOSES
																		Eligible	OVERDUE FOR 2 DOSES
																		Eligible	OVERDUE FOR 2 DOSES
																		Eligible	OVERDUE FOR 2 DOSES
																		Eligible	OVERDUE FOR 2 DOSES
																		Eligible	OVERDUE FOR 2 DOSES
																		Eligible	OVERDUE FOR 2 DOSES
																		Eligible	OVERDUE FOR 2 DOSES
																		Eligible	OVERDUE FOR 2 DOSES
																		Eligible	OVERDUE FOR 2 DOSES
																		Eligible	OVERDUE FOR 2 DOSES
																		Eligible	OVERDUE FOR 2 DOSES
																		Eligible	OVERDUE FOR 2 DOSES
																		Eligible	OVERDUE FOR 2 DOSES
																		Eligible	OVERDUE FOR 2 DOSES
																		Eligible	OVERDUE FOR 2 DOSES
																		Eligible	OVERDUE FOR 2 DOSES
																		Eligible	OVERDUE FOR 2 DOSES
																		Eligible	OVERDUE FOR 2 DOSES
																		Eligible	OVERDUE FOR 2 DOSES
																		Eligible	OVERDUE FOR 2 DOSES
																		Eligible	OVERDUE FOR 2 DOSES
																		Eligible	OVERDUE FOR 2 DOSES
																		Eligible	OVERDUE FOR 2 DOSES
																		Eligible	OVERDUE FOR 2 DOSES
																		Eligible	OVERDUE FOR 2 DOSES
																		Eligible	OVERDUE FOR 2 DOSES
																		Eligible	OVERDUE FOR 2 DOSES
																		Eligible	OVERDUE FOR 2 DOSES
																		Eligible	OVERDUE FOR 2 DOSES
																		Eligible	OVERDUE FOR 2 DOSES
																		Eligible	OVERDUE FOR 2 DOSES
																		Eligible	OVERDUE FOR 2 DOSES
																		Eligible	OVERDUE FOR 2 DOSES
																		Eligible	OVERDUE FOR 2 DOSES
																		Eligible	OVERDUE FOR 2 DOSES
																		Eligible	OVERDUE FOR 2 DOSES
																		Eligible	OVERDUE FOR 2 DOSES
																		Eligible	OVERDUE FOR 2 DOSES
																		Eligible	OVERDUE FOR 2 DOSES
																		Eligible	OVERDUE FOR 2 DOSES
																		Eligible	OVERDUE FOR 2 DOSES
																		Eligible	OVERDUE FOR 2 DOSES
																		Eligible	OVERDUE FOR 2 DOSES
																		Eligible	OVERDUE FOR 2 DOSES
																		Eligible	OVERDUE FOR 2 DOSES
																		Eligible	OVERDUE FOR 2 DOSES
																		Eligible	OVERDUE FOR 2 DOSES
																		Eligible	OVERDUE FOR 2 DOSES
																		Eligible	OVERDUE FOR 2 DOSES
																		Eligible	OVERDUE FOR 2 DOSES
																		Eligible	OVERDUE FOR 2 DOSES
																		Eligible	OVERDUE FOR 2 DOSES
																		Eligible	OVERDUE FOR 2 DOSES
																		Eligible	OVERDUE FOR 2 DOSES
																		Eligible	OVERDUE FOR 2 DOSES
																		Eligible	OVERDUE FOR 2 DOSES
																		Eligible	OVERDUE FOR 2 DOSES
																		Eligible	OVERDUE FOR 2 DOSES
																		Eligible	OVERDUE FOR 2 DOSES
																		Eligible	OVERDUE FOR 2 DOSES
																		Eligible	OVERDUE FOR 2 DOSES
																		Eligible	OVERDUE FOR 2 DOSES
																		Eligible	OVERDUE FOR 2 DOSES
																		Eligible	OVERDUE FOR 2 DOSES
																		Eligible	OVERDUE FOR 2 DOSES
																		Eligible	OVERDUE FOR 2 DOSES
																		Eligible	OVERDUE FOR 2 DOSES
																		Eligible	OVERDUE FOR 2 DOSES
																		Eligible	OVERDUE FOR 2 DOSES
																		Eligible	OVERDUE FOR 2 DOSES
																		Eligible	OVERDUE FOR 2 DOSES
																		Eligible	OVERDUE FOR 2 DOSES
																		Eligible	OVERDUE FOR 2 DOSES
																		Eligible	OVERDUE FOR 2 DOSES
																		Eligible	OVERDUE FOR 2 DOSES
																		Eligible	OVERDUE FOR 2 DOSES
																		Eligible	OVERDUE FOR 2 DOSES
																		Eligible	OVERDUE FOR 2 DOSES
																		Eligible	OVERDUE FOR 2 DOSES
																		Eligible	OVERDUE FOR 2 DOSES
																		Eligible	OVERDUE FOR 2 DOSES
																		Eligible	OVERDUE FOR 2 DOSES
																		Eligible	OVERDUE FOR 2 DOSES
																		Eligible	OVERDUE FOR 2 DOSES
																		Eligible	OVERDUE FOR 2 DOSES
																		Eligible	OVERDUE FOR 2 DOSES
																		Eligible	OVERDUE FOR 2 DOSES
																		Eligible	OVERDUE FOR 2 DOSES
																		Eligible	OVERDUE FOR 2 DOSES
																		Eligible	OVERDUE FOR 2 DOSES
																		Eligible	OVERDUE FOR 2 DOSES
																		Eligible	OVERDUE FOR 2 DOSES
																		Eligible	OVERDUE FOR 2 DOSES
																		Eligible	OVERDUE FOR 2 DOSES
																		Eligible	OVERDUE FOR 2 DOSES
																		Eligible	OVERDUE FOR 2 DOSES
																		Eligible	OVERDUE FOR 2 DOSES
																		Eligible	OVERDUE FOR 2 DOSES
																		Eligible	OVERDUE FOR 2 DOSES
																		Eligible	OVERDUE FOR 2 DOSES
																		Eligible	OVERDUE FOR 2 DOSES
																		Eligible	OVERDUE FOR 2 DOSES
																		Eligible	OVERDUE FOR 2 DOSES
																		Eligible	OVERDUE FOR 2 DOSES
																		Eligible	OVERDUE FOR 2 DOSES
																		Eligible	OVERDUE FOR 2 DOSES
																		Eligible	OVERDUE FOR 2 DOSES
																		Eligible	OVERDUE FOR 2 DOSES
																		Eligible	OVERDUE FOR 2 DOSES
																		Eligible	OVERDUE FOR 2 DOSES
																		Eligible	OVERDUE FOR 2 DOSES
																		Eligible	OVERDUE FOR 2 DOSES
																		Eligible	OVERDUE FOR 2 DOSES
																		Eligible	OVERDUE FOR 2 DOSES
																		Eligible	OVERDUE FOR 2 DOSES
																		Eligible	OVERDUE FOR 2 DOSES
																		Eligible	OVERDUE FOR 2 DOSES
																		Eligible	OVERDUE FOR 2 DOSES
																		Eligible	OVERDUE FOR 2 DOSES
																		Eligible	OVERDUE FOR 2 DOSES
																		Eligible	OVERDUE FOR 2 DOSES
																		Eligible	OVERDUE FOR 2 DOSES
																		Eligible	OVERDUE FOR 2 DOSES
																		Eligible	OVERDUE FOR 2 DOSES
																		Eligible	OVERDUE FOR 2 DOSES
																		Eligible	OVERDUE FOR 2 DOSES
																		Eligible	OVERDUE FOR 2 DOSES
																		Eligible	OVERDUE FOR 2 DOSES
																		Eligible	OVERDUE FOR 2 DOSES
																		Eligible	OVERDUE FOR 2 DOSES
																		Eligible	OVERDUE FOR 2 DOSES
																		Eligible	OVERDUE FOR 2 DOSES
																		Eligible	OVERDUE FOR 2 DOSES
																		Eligible	OVERDUE FOR 2 DOSES
																		Eligible	OVERDUE FOR 2 DOSES
																		Eligible	OVERDUE FOR 2 DOSES
																		Eligible	OVERDUE FOR 2 DOSES
																		Eligible	OVERDUE FOR 2 DOSES
																		Eligible	OVERDUE FOR 2 DOSES
																		Eligible	OVERDUE FOR 2 DOSES
																		Eligible	OVERDUE FOR 2 DOSES
																		Eligible	OVERDUE FOR 2 DOSES
																		Eligible	OVERDUE FOR 2 DOSES
																		Eligible	OVERDUE FOR 2 DOSES
																		Eligible	OVERDUE FOR 2 DOSES
																		Eligible	OVERDUE FOR 2 DOSES
																		Eligible	OVERDUE FOR 2 DOSES
																		Eligible	OVERDUE FOR 2 DOSES
																		Eligible	OVERDUE FOR 2 DOSES
																		Eligible	OVERDUE FOR 2 DOSES
																		Eligible	OVERDUE FOR 2 DOSES
																		Eligible	OVERDUE FOR 2 DOSES
																		Eligible	OVERDUE FOR 2 DOSES
																		Eligible	OVERDUE FOR 2 DOSES

## Sheet: Pharmacies-no charge
NAME OF PHARMACY	CONTACT PERSON	ADDRESS	ADDRESS 1	SUBURB	POSTCODE	TEL	EMAIL	Opening Hours	Administer COVID vaccine without charge (confirmed 8/7/25)
